# Supplementary material for: DNA extract characterization process for microbial detection methods development and validation
Source: BMC Res Notes. 2012 Dec 3;5:668. doi: 10.1186/1756-0500-5-668 (PMC3599793; doi:10.1186/1756-0500-5-668)
Supplement: Additional file 5 — Raw data (sheet labeled "DNAcompleteResults.csv") and metadata (sheet labeled "Head descriptions") used to support the results presented in this article. [file 1756-0500-5-668-S5.xlsx]

## Sheet: DNAcompleteResults.csv
Sample	Org	GS	ST	Media	CellCon	Ext	EV	CV	Sample	qPCon	qPY	qPEE	UVCon	UVY	UVEE	Fcon	FY	FEE	propGT1kb	propLT0.3kb	A260/A280	A260/A230
BC.2.01	BC	5430000	-80	PBST	2350000000	PG	50	1	BC.2.01	30.4279	1521.39	0.116699	37.71	1885.5	0.144628	24.6	1230	0.0943477	0.994102	0.00627417	1.89	1.62
BC.2.02	BC	5430000	-80	PBST	2350000000	PG	50	1	BC.2.02	94.485	4724.25	0.362376	44.4	2220	0.170286	29.6	1480	0.113524	0.987154	0	1.97	1.49
BC.2.03	BC	5430000	-80	PBST	2350000000	PB	100	1	BC.2.03	105.922	10592.2	0.812483	59.46	5946	0.456091	49	4900	0.375857	1.00198	0	1.91	1.69
BC.2.04	BC	5430000	-80	PBST	2350000000	PB	100	1	BC.2.04	17.0655	1706.55	0.130901	62.77	6277	0.48148	52.8	5280	0.405005	0.810898	0	1.89	1.63
BC.2.05	BC	5430000	-80	PBST	2350000000	PS	100	1	BC.2.05	0.830489	83.0489	0.0063703	1.78	178	0.0136536	1.09	109	0.00836089	NA	NA	NA	NA
BC.2.06	BC	5430000	-80	PBST	2350000000	PS	100	1	BC.2.06	2.9473	294.73	0.0226074	4.17	417	0.0319862	0.13	13	0.000997171	NA	NA	NA	NA
BC.2.07	BC	5430000	-80	PBST	2350000000	CL	200	0.5	BC.2.07	0.1891	37.82	0.005802	2.61	522	0.0800805	0.27	54	0.00828419	NA	NA	NA	NA
BC.2.08	BC	5430000	-80	PBST	2350000000	CL	200	0.5	BC.2.08	0.382611	76.5223	0.0117393	3.42	684	0.104933	0.31	62	0.00951148	NA	NA	NA	NA
BC.2.09	BC	5430000	-80	PBST	2350000000	Ref	50	1	BC.2.09	74.2831	3714.15	0.284896	325.99	16299.5	1.25026	76.2	3810	0.292248	0.901503	0.028005	2.04	1.78
BC.2.10	BC	5430000	-80	PBST	2350000000	Ref	50	1	BC.2.10	147.335	7366.75	0.56507	481.14	24057	1.8453	109	5450	0.418045	0.921294	0.0254359	2	1.71
BC.2.11	BC	5430000	-80	PBST	2350000000	MB	175	0.05	BC.2.11	0.178106	31.1685	0.0478159	3.74	654.5	1.00407	0.24	42	0.0644326	NA	NA	NA	NA
BC.2.12	BC	5430000	-80	PBST	2350000000	MB	175	0.05	BC.2.12	0.338145	59.1754	0.0907815	5.38	941.5	1.44436	0.4	70	0.107388	NA	NA	NA	NA
BC.3.01	BC	5430000	-80	PBSTGly	2010000000	PG	50	1	BC.3.01	34.7757	1738.78	0.155935	40.46	2023	0.181424	26.4	1320	0.118378	0.955459	0.0424042	1.9	1.92
BC.3.02	BC	5430000	-80	PBSTGly	2010000000	PG	50	1	BC.3.02	12.9458	647.292	0.0580495	40.41	2020.5	0.181199	26.8	1340	0.120172	0.988587	0.0106537	1.9	2.03
BC.3.03	BC	5430000	-80	PBSTGly	2010000000	PB	100	1	BC.3.03	149.403	14940.3	1.33985	56.14	5614	0.503466	43.6	4360	0.391007	1.0007	0.002756	1.89	1.68
BC.3.04	BC	5430000	-80	PBSTGly	2010000000	PB	100	1	BC.3.04	82.148	8214.8	0.736707	67.03	6703	0.601128	51.8	5180	0.464545	0.999273	0	1.87	1.72
BC.3.05	BC	5430000	-80	PBSTGly	2010000000	PS	100	1	BC.3.05	1.34701	134.701	0.01208	3.32	332	0.0297739	1.38	138	0.0123759	NA	NA	NA	NA
BC.3.06	BC	5430000	-80	PBSTGly	2010000000	PS	100	0.5	BC.3.06	1.33186	133.186	0.0238884	2.05	205	0.036769	1.32	132	0.0236757	NA	NA	NA	NA
BC.3.07	BC	5430000	-80	PBSTGly	2010000000	CL	200	0.5	BC.3.07	0.27928	55.856	0.0100184	3.19	638	0.114432	0.36	72	0.012914	NA	NA	NA	NA
BC.3.08	BC	5430000	-80	PBSTGly	2010000000	CL	200	0.5	BC.3.08	0.297357	59.4715	0.0106669	1.92	384	0.0688746	0.33	66	0.0118378	NA	NA	NA	NA
BC.3.09	BC	5430000	-80	PBSTGly	2010000000	Ref	50	1	BC.3.09	136.176	6808.81	0.610618	520.1	26005	2.33214	79.2	3960	0.355135	0.868734	0	1.99	1.58
BC.3.10	BC	5430000	-80	PBSTGly	2010000000	Ref	50	1	BC.3.10	141.057	7052.87	0.632505	429.67	21483.5	1.92665	84.2	4210	0.377555	0.894078	0	2.01	1.61
BC.3.11	BC	5430000	-80	PBSTGly	2010000000	MB	175	0.05	BC.3.11	0.175466	30.7065	0.0550754	2.84	497	0.891424	0.35	61.25	0.109859	NA	NA	NA	NA
BC.3.12	BC	5430000	-80	PBSTGly	2010000000	MB	175	0.05	BC.3.12	0.124328	21.7574	0.0390243	5.27	922.25	1.65416	0.26	45.5	0.0816093	NA	NA	NA	NA
BCS.1.01	BCS	5430000	4	EtOH	1270000000	PG	50	1	BCS.1.01	0.169062	8.4531	0.00119979	0	0	0	0.72	36	0.00510967	NA	NA	NA	NA
BCS.1.02	BCS	5430000	4	EtOH	1270000000	PG	50	1	BCS.1.02	0.69129	34.5645	0.00490592	0	0	0	0.89	44.5	0.00631612	NA	NA	NA	NA
BCS.1.03	BCS	5430000	4	EtOH	1270000000	PG	50	1	BCS.1.03	0.499758	24.9879	0.00354666	0	0	0	0.67	33.5	0.00475483	NA	NA	NA	NA
BCS.1.04	BCS	5430000	4	EtOH	1270000000	PB	100	1	BCS.1.04	0.00106076	0.106076	1.50559e-05	9.41	941	0.133561	0.43	43	0.00610322	NA	NA	NA	NA
BCS.1.05	BCS	5430000	4	EtOH	1270000000	PB	100	1	BCS.1.05	0.000607707	0.0607707	8.62551e-06	8.46	846	0.120077	0.2	20	0.00283871	NA	NA	NA	NA
BCS.1.06	BCS	5430000	4	EtOH	1270000000	PB	100	1	BCS.1.06	0.0111428	1.11428	0.000158156	8.57	857	0.121639	0.28	28	0.00397419	NA	NA	NA	NA
BCS.1.07	BCS	5430000	4	EtOH	1270000000	PS	100	1	BCS.1.07	0.00158064	0.158064	2.24349e-05	5.89	589	0.0835999	NA	NA	NA	NA	NA	NA	NA
BCS.1.08	BCS	5430000	4	EtOH	1270000000	PS	100	1	BCS.1.08	0.00852522	0.852522	0.000121003	3.28	328	0.0465548	NA	NA	NA	NA	NA	NA	NA
BCS.1.09	BCS	5430000	4	EtOH	1270000000	PS	100	1	BCS.1.09	0.00841311	0.841311	0.000119412	4.74	474	0.0672773	NA	NA	NA	NA	NA	NA	NA
BCS.1.10	BCS	5430000	4	EtOH	1270000000	CL	200	1	BCS.1.10	0.193676	38.7352	0.00549789	1.06	212	0.0300903	0.21	42	0.00596128	NA	NA	NA	NA
BCS.1.11	BCS	5430000	4	EtOH	1270000000	CL	200	1	BCS.1.11	0.271487	54.2973	0.0077067	1.02	204	0.0289548	0.28	56	0.00794838	NA	NA	NA	NA
BCS.1.12	BCS	5430000	4	EtOH	1270000000	CL	200	1	BCS.1.12	0.192199	38.4397	0.00545595	3.2	640	0.0908386	0.27	54	0.00766451	NA	NA	NA	NA
BCS.1.13	BCS	5430000	4	EtOH	1270000000	Ref	50	1	BCS.1.13	0.0444618	2.22309	0.000315535	30.91	1545.5	0.219361	0.74	37	0.00525161	NA	NA	1.63	1.16
BCS.1.14	BCS	5430000	4	EtOH	1270000000	Ref	50	1	BCS.1.14	0.0208779	1.0439	0.000148166	3.33	166.5	0.0236322	NA	NA	NA	NA	NA	NA	NA
BCS.1.15	BCS	5430000	4	EtOH	1270000000	Ref	50	1	BCS.1.15	0.0299575	1.49788	0.000212601	2.71	135.5	0.0192322	0.04	2	0.000283871	NA	NA	NA	NA
BCS.1.16	BCS	5430000	4	EtOH	1270000000	MB	175	0.05	BCS.1.16	0.00956919	1.67461	0.00475372	2.96	518	1.47045	0.02	3.5	0.00993547	NA	NA	NA	NA
BCS.1.18	BCS	5430000	4	EtOH	1270000000	MB	175	0.05	BCS.1.18	0.0173659	3.03904	0.00862694	1.96	343	0.973676	0.02	3.5	0.00993547	NA	NA	NA	NA
BT.2.01	BT	6720000	-80	PBST	2970000000	PG	50	1	BT.2.01	64.509	3225.45	0.158183	89.2	4460	0.218727	71.8	3590	0.176061	1.01062	0	1.96	1.23
BT.2.02	BT	6720000	-80	PBST	2970000000	PG	50	1	BT.2.02	9.72614	486.307	0.0238495	23.58	1179	0.0578205	19.98	999	0.048993	1.0267	0	2.32	1.25
BT.2.03	BT	6720000	-80	PBST	2970000000	PB	100	1	BT.2.03	140.776	14077.6	0.690394	131.83	13183	0.646521	150	15000	0.73563	1.00232	0	1.95	1.75
BT.2.04	BT	6720000	-80	PBST	2970000000	PB	100	1	BT.2.04	126.845	12684.5	0.622074	178.31	17831	0.874468	178.4	17840	0.874909	0.888552	0.015315	1.95	1.5
BT.2.05	BT	6720000	-80	PBST	2970000000	PS	100	1	BT.2.05	4.72343	472.343	0.0231647	8.5	850	0.0416857	6.9	690	0.033839	NA	NA	NA	NA
BT.2.06	BT	6720000	-80	PBST	2970000000	PS	100	1	BT.2.06	5.99421	599.421	0.0293968	11.96	1196	0.0586542	9.5	950	0.0465899	NA	NA	1.72	1.03
BT.2.07	BT	6720000	-80	PBST	2970000000	CL	200	0.5	BT.2.07	6.9166	1383.32	0.135682	61.01	12202	1.19682	10.44	2088	0.204799	NA	NA	2.19	1.58
BT.2.08	BT	6720000	-80	PBST	2970000000	CL	200	0.5	BT.2.08	20.6513	4130.25	0.405112	98.21	19642	1.92657	24.6	4920	0.482573	1.11304	0	2.15	1.71
BT.2.09	BT	6720000	-80	PBST	2970000000	Ref	50	1	BT.2.09	387.655	19382.7	0.950568	936.52	46826	2.29644	460	23000	1.12797	0.917126	0.00354282	2.09	2.22
BT.2.10	BT	6720000	-80	PBST	2970000000	Ref	50	1	BT.2.10	273.929	13696.4	0.671701	848.87	42443.5	2.08151	429	21450	1.05195	0.871299	0.00318264	2.09	2.22
BT.2.11	BT	6720000	-80	PBST	2970000000	MB	175	0.05	BT.2.11	0.918568	160.749	0.15767	7.62	1333.5	1.30795	1.35	236.25	0.231723	NA	NA	NA	NA
BT.2.12	BT	6720000	-80	PBST	2970000000	MB	175	0.05	BT.2.12	1.3372	234.011	0.229527	4.16	728	0.714052	1.48	259	0.254038	NA	NA	NA	NA
BT.3.01	BT	6720000	-80	PBSTGly	3180000000	PG	50	1	BT.3.01	7.7845	389.225	0.0178278	24.76	1238	0.0567046	10.3	515	0.0235887	NA	NA	2.84	0.16
BT.3.02	BT	6720000	-80	PBSTGly	3180000000	PG	50	1	BT.3.02	14.6558	732.788	0.0335642	31.85	1592.5	0.0729419	26.38	1319	0.0604147	NA	NA	2.03	0.88
BT.3.03	BT	6720000	-80	PBSTGly	3180000000	PB	100	1	BT.3.03	123.147	12314.7	0.564054	150.3	15030	0.688425	170	17000	0.778658	1.02759	0	1.94	1.83
BT.3.04	BT	6720000	-80	PBSTGly	3180000000	PB	100	1	BT.3.04	148.304	14830.4	0.679285	65.77	6577	0.301249	116	11600	0.531319	0.774957	0	1.86	1.78
BT.3.05	BT	6720000	-80	PBSTGly	3180000000	PS	100	1	BT.3.05	1.02343	102.343	0.00468763	4.03	403	0.0184588	1.8	180	0.00824461	1.0011	0.000284497	NA	NA
BT.3.06	BT	6720000	-80	PBSTGly	3180000000	PS	100	1	BT.3.06	5.84262	584.262	0.0267612	10.12	1012	0.046353	8.48	848	0.0388413	NA	NA	1.67	0.89
BT.3.09	BT	6720000	-80	PBSTGly	3180000000	Ref	50	1	BT.3.09	213.877	10693.8	0.489814	712.4	35620	1.63152	343	17150	0.785528	0.85455	0.0178931	2.06	2.16
BT.3.10	BT	6720000	-80	PBSTGly	3180000000	Ref	50	1	BT.3.10	173.855	8692.77	0.398158	741.22	37061	1.69752	459	22950	1.05119	0.883311	0.0121026	2.07	2.17
BT.3.11	BT	6720000	-80	PBSTGly	3180000000	MB	175	0.05	BT.3.11	0.0251293	4.39762	0.00402852	4.47	782.25	0.716594	0.97	169.75	0.155502	NA	NA	NA	NA
BT.3.12	BT	6720000	-80	PBSTGly	3180000000	MB	175	0.05	BT.3.12	0.980667	171.617	0.157213	5.95	1041.25	0.953855	1.33	232.75	0.213215	NA	NA	NA	NA
EC.2.01	EC	5590000	-80	PBST	3420000000	PG	50	1	EC.2.01	4.71081	235.541	0.0120593	13.99	699.5	0.0358133	7.3	365	0.0186874	0.737079	0	2.23	0.92
EC.2.02	EC	5590000	-80	PBST	3420000000	PG	50	1	EC.2.02	2.08664	104.332	0.00534164	9.23	461.5	0.023628	4.5	225	0.0115196	NA	NA	NA	NA
EC.2.03	EC	5590000	-80	PBST	3420000000	PB	100	1	EC.2.03	103.779	10377.9	0.531329	120.07	12007	0.614739	114	11400	0.583661	NA	NA	1.91	1.76
EC.2.04	EC	5590000	-80	PBST	3420000000	PB	100	1	EC.2.04	99.1652	9916.52	0.50771	123.61	12361	0.632863	118	11800	0.604141	0.998577	0.00217666	1.87	1.78
EC.2.05	EC	5590000	-80	PBST	3420000000	PS	100	1	EC.2.05	6.07554	607.554	0.0311058	9.86	986	0.0504816	8.28	828	0.0423922	1.00033	0.000396936	NA	NA
EC.2.06	EC	5590000	-80	PBST	3420000000	PS	100	1	EC.2.06	1.35922	135.922	0.00695897	4.4	440	0.0225273	1.47	147	0.00752616	NA	NA	NA	NA
EC.2.07	EC	5590000	-80	PBST	3420000000	CL	200	0.5	EC.2.07	47.7174	9543.48	0.977221	102.42	20484	2.09749	50.6	10120	1.03625	NA	NA	2.06	1.9
EC.2.08	EC	5590000	-80	PBST	3420000000	CL	200	0.5	EC.2.08	36.1613	7232.27	0.74056	110.16	22032	2.256	55.2	11040	1.13046	0.989263	0	2.07	1.92
EC.2.09	EC	5590000	-80	PBST	3420000000	Ref	50	1	EC.2.09	487.75	24387.5	1.2486	1233.49	61674.5	3.15763	325	16250	0.831973	0.906597	0.0938654	2.08	2.03
EC.2.10	EC	5590000	-80	PBST	3420000000	Ref	50	1	EC.2.10	393.169	19658.4	1.00648	1502.2	75110	3.84551	412	20600	1.05469	NA	NA	2.07	1.94
EC.2.11	EC	5590000	-80	PBST	3420000000	MB	175	0.05	EC.2.11	1.27745	223.554	0.228911	4.27	747.25	0.765159	2.34	409.5	0.419315	NA	NA	NA	NA
EC.2.12	EC	5590000	-80	PBST	3420000000	MB	175	0.05	EC.2.12	0.997654	174.589	0.178774	6.82	1193.5	1.2221	2.21	386.75	0.396019	NA	NA	NA	NA
EC.3.01	EC	5590000	-80	PBSTGly	2800000000	PG	50	1	EC.3.01	7.5666	378.33	0.0236589	15.26	763	0.0477143	10	500	0.0312676	0.935994	0.00799929	2.25	1.91
EC.3.02	EC	5590000	-80	PBSTGly	2800000000	PG	50	0.75	EC.3.02	4.44591	222.295	0.018535	11.38	569	0.0474433	5	250	0.020845	0.896562	0.0824035	2.34	2.19
EC.3.03	EC	5590000	-80	PBSTGly	2800000000	PB	100	1	EC.3.03	119.36	11936	0.746418	142.07	14207	0.888437	140	14000	0.875492	0.933415	0.0387454	1.91	2
EC.3.04	EC	5590000	-80	PBSTGly	2800000000	PB	100	1	EC.3.04	114.218	11421.8	0.714263	123.09	12309	0.769745	122	12200	0.762929	0.917785	0	1.88	1.95
EC.3.05	EC	5590000	-80	PBSTGly	2800000000	PS	100	1	EC.3.05	1.73058	173.058	0.0108222	4.18	418	0.0261397	2.12	212	0.0132574	1.00278	4.28e-05	NA	NA
EC.3.09	EC	5590000	-80	PBSTGly	2800000000	Ref	50	1	EC.3.09	201.978	10098.9	0.631537	854.05	42702.5	2.67041	222	11100	0.69414	NA	NA	2.02	1.87
EC.3.10	EC	5590000	-80	PBSTGly	2800000000	Ref	50	1	EC.3.10	252.335	12616.7	0.78899	1167.55	58377.5	3.65065	339	16950	1.05997	0.960743	0.0097024	2.08	2
EC.3.11	EC	5590000	-80	PBSTGly	2800000000	MB	175	0.05	EC.3.11	1.04628	183.098	0.229002	6.76	1183	1.47958	2.07	362.25	0.453067	0.982963	0.0073297	NA	NA
EC.3.12	EC	5590000	-80	PBSTGly	2800000000	MB	175	0.05	EC.3.12	0.906646	158.663	0.19844	7.6	1330	1.66343	2.41	421.75	0.527484	NA	NA	NA	NA
SC.1.05	SC	12100000	-80	PBST	5170000000	PG	50	1	SC.1.05	9.01005	450.503	0.0070488	14.5	725	0.0113437	2.88	144	0.0022531	NA	NA	2.21	0.88
SC.1.06	SC	12100000	-80	PBST	5170000000	PG	50	1	SC.1.06	9.6469	482.345	0.00754703	16.6	830	0.0129866	3.3	165	0.00258168	NA	NA	2.48	1.08
SC.1.07	SC	12100000	-80	PBST	5170000000	PB	100	1	SC.1.07	30.7367	3073.67	0.0480923	6.56	656	0.0102641	4.78	478	0.00747904	NA	NA	NA	NA
SC.1.08	SC	12100000	-80	PBST	5170000000	PB	100	1	SC.1.08	44.0943	4409.43	0.0689923	7.21	721	0.0112811	4.78	478	0.00747904	NA	NA	NA	NA
SC.1.09	SC	12100000	-80	PBST	5170000000	PS	100	1	SC.1.09	1.46723	146.723	0.00229571	2.58	258	0.0040368	0.45	45	0.000704094	NA	NA	NA	NA
SC.1.10	SC	12100000	-80	PBST	5170000000	PS	100	1	SC.1.10	3.47964	347.964	0.00544442	2.58	258	0.0040368	0.61	61	0.000954438	NA	NA	NA	NA
SC.1.11	SC	12100000	-80	PBST	5170000000	CL	200	1	SC.1.11	2.04059	408.119	0.00638565	23.9	4780	0.0747904	2.25	450	0.00704094	NA	NA	1.97	1.14
SC.1.12	SC	12100000	-80	PBST	5170000000	CL	200	1	SC.1.12	2.16086	432.172	0.00676199	26.13	5226	0.0817688	2.53	506	0.00791714	NA	NA	2.47	1.34
SC.1.13	SC	12100000	-80	PBST	5170000000	Ref	50	1	SC.1.13	36.4427	1822.14	0.0285101	508.07	25403.5	0.397477	8.69	434.5	0.00679842	0.729918	0.0360509	2.24	2.42
SC.1.14	SC	12100000	-80	PBST	5170000000	Ref	50	1	SC.1.14	44.5266	2226.33	0.0348343	498.31	24915.5	0.389841	8.64	432	0.0067593	0.680319	0.0482449	2.24	2.43
SC.1.15	SC	12100000	-80	PBST	5170000000	MB	175	0.05	SC.1.15	0.0264345	4.62604	0.00144763	0.7	122.5	0.038334	0.03	5.25	0.00164289	NA	NA	NA	NA
SC.1.16	SC	12100000	-80	PBST	5170000000	MB	175	0.05	SC.1.16	0.0639786	11.1963	0.00350365	0.51	89.25	0.0279291	0.04	7	0.00219051	NA	NA	NA	NA
SC.2.01	SC	12100000	-80	PBSTGly	4990000000	PG	50	1	SC.2.01	5.59881	279.94	0.00453809	5.72	286	0.00463633	1.09	54.5	0.000883496	NA	NA	NA	NA
SC.2.02	SC	12100000	-80	PBSTGly	4990000000	PG	50	1	SC.2.02	13.7284	686.418	0.0111275	11.85	592.5	0.00960498	1.55	77.5	0.00125635	NA	NA	2.28	2.12
SC.2.03	SC	12100000	-80	PBSTGly	4990000000	PB	100	1	SC.2.03	18.4011	1840.11	0.0298299	6.15	615	0.00996972	2.46	246	0.00398789	NA	NA	NA	NA
SC.2.04	SC	12100000	-80	PBSTGly	4990000000	PB	100	1	SC.2.04	32.6679	3266.79	0.0529577	3.76	376	0.00609531	2.58	258	0.00418242	NA	NA	NA	NA
SC.2.05	SC	12100000	-80	PBSTGly	4990000000	PS	100	1	SC.2.05	1.52461	152.461	0.00247154	1.27	127	0.00205879	0.41	41	0.000664648	NA	NA	NA	NA
SC.2.06	SC	12100000	-80	PBSTGly	4990000000	PS	100	1	SC.2.06	1.80029	180.029	0.00291844	2.42	242	0.00392305	0.47	47	0.000761914	NA	NA	NA	NA
SC.2.07	SC	12100000	-80	PBSTGly	4990000000	CL	200	1	SC.2.07	2.57441	514.883	0.00834673	20.47	4094	0.0663676	2.23	446	0.00723008	NA	NA	2.13	0.94
SC.2.08	SC	12100000	-80	PBSTGly	4990000000	CL	200	1	SC.2.08	2.21681	443.363	0.00718733	16.46	3292	0.0533664	2.16	432	0.00700312	NA	NA	2.03	1.21
SC.2.09	SC	12100000	-80	PBSTGly	4990000000	Ref	50	1	SC.2.09	47.424	2371.2	0.0384394	528.61	26430.5	0.428463	8.04	402	0.0065168	NA	NA	2.23	2.41
SC.2.10	SC	12100000	-80	PBSTGly	4990000000	Ref	50	1	SC.2.10	39.4858	1974.29	0.0320051	400.26	20013	0.324429	7.19	359.5	0.00582783	NA	NA	2.24	2.41
SC.2.11	SC	12100000	-80	PBSTGly	4990000000	MB	175	0.05	SC.2.11	0.049818	8.71815	0.00282659	4.3	752.5	0.243975	0.05	8.75	0.00283691	NA	NA	NA	NA
SC.2.12	SC	12100000	-80	PBSTGly	4990000000	MB	175	0.05	SC.2.12	0.0517852	9.06241	0.0029382	0.78	136.5	0.0442559	0.06	10.5	0.0034043	NA	NA	NA	NA

## Sheet: Head descriptions
Column headers
Sample	unique identifed for each sample
Org	cell type DNA was extracted from			BC - Bacillus cereus vegetiative cells, BCS - Bacillus cereus spores, EC - Escherchia coli, SC - Saccharomyces cerevisiae, BT -Burkholderia thailandensis
GS	genome size in base pairs
ST	storage temperature in degrees celcius
Media	storage meda			etho - 47.5% ehtanol, PBST - phosphate buffered saline, PBSTGly- phosphate buffered salin with 10% glycerol
CellCon	Cell concentration in cells/ml
Ext	DNA extraction method			PG - PrecipG, PB- PrecipB, PS- PrecipS, MB- Magbeads, CL-ChemLysis, Ref - Reference
EV	elution volume in ul
CV	volume of cells extracted in ml
qPCon	DNA concentration qPCR measurement				concentration values in ng/ul
qPY	DNA yield qPCR measurement				yield values in ng
qPEE	Extraction efficiency qPCR measurement
UVCon	DNA concentration UV spectroscopy measurement
UVY	DNA yield UV spectroscopy measurement
UFEE	Extraction efficiency UV spectroscopy measurement
FCon	DNA concentration fluorometric measurement
FY	DNA yield fluorometric measurement
FEE	Extraction efficiency fluorometric mesurement
propGT1kb	proportion of DNA greater than 1kb is size
propLT0.3kb	proportion of DNA greater than 300 bp in size
A260/A280	A260/A280 absorbance ratio
A260/A230	A260/A230 absorabance ratio
